# Supplementary material for: Thermoelectric Properties of One-Pot Hydrothermally Synthesized Solution-Processable PEDOT:PSS/MWCNT Composite Materials
Source: Polymers (Basel). 2023 Sep 15;15(18):3781. doi: 10.3390/polym15183781 (PMC10534393; doi:10.3390/polym15183781)
Supplement: Supplementary file 1 [file polymers-15-03781-s001.zip]

Archive with 1 entries (1 files):
- polymers-2591507-supplementary.pdf
